# Supplementary material for: New Insights on Streptococcus dysgalactiae subsp. dysgalactiae Isolates
Source: Front Microbiol. 2021 Jul 15;12:686413. doi: 10.3389/fmicb.2021.686413 (PMC8319831; doi:10.3389/fmicb.2021.686413)
Supplement: Supplementary file 5 [file Data_Sheet_5.xlsx]

## Sheet: atoB
Strain	Accession numbers	Collection_date	Isolation_source	Country
VSD3	MW828881	2002-03	Bovine Mastitis	Portugal
VSD5	MW828882	2002-03	Bovine Mastitis	Portugal
VSD7	MW828883	2002-03	Bovine Mastitis	Portugal
VSD9	MW828884	2002-03	Bovine Mastitis	Portugal
VSD13	MW828885	2002-03	Bovine Mastitis	Portugal
VSD14	MW828886	2002-03	Bovine Mastitis	Portugal
VSD16	MW828887	2002-03	Bovine Mastitis	Portugal
VSD17	MW828888	2002-03	Bovine Mastitis	Portugal
VSD21	MW828889	2011-13	Bovine Mastitis	Portugal
VSD22	MW828890	2011-13	Bovine Mastitis	Portugal
VSD23	MW828891	2011-13	Bovine Mastitis	Portugal
VSD24	MW828892	2011-13	Bovine Mastitis	Portugal
VSD32	MW828893	2011-13	Bovine Mastitis	Portugal
VSD45	MW828894	2011-13	Bovine Mastitis	Portugal
VSD47	MW828895	2011-13	Bovine Mastitis	Portugal
VSD49	MW828896	2011-13	Bovine Mastitis	Portugal
										Slaughterhouse, food-processing surfaces
									Cheese factory, water

## Sheet: gki
Strain	Accession numbers	Collection_date	Isolation_source	Country
VSD3	MW828897	2002-03	Bovine Mastitis	Portugal
VSD5	MW828898	2002-03	Bovine Mastitis	Portugal
VSD7	MW828899	2002-03	Bovine Mastitis	Portugal
VSD9	MW828900	2002-03	Bovine Mastitis	Portugal
VSD13	MW828901	2002-03	Bovine Mastitis	Portugal
VSD14	MW828902	2002-03	Bovine Mastitis	Portugal
VSD16	MW828903	2002-03	Bovine Mastitis	Portugal
VSD17	MW828904	2002-03	Bovine Mastitis	Portugal
VSD21	MW828905	2011-13	Bovine Mastitis	Portugal
VSD22	MW828906	2011-13	Bovine Mastitis	Portugal
VSD23	MW828907	2011-13	Bovine Mastitis	Portugal
VSD24	MW828908	2011-13	Bovine Mastitis	Portugal
VSD32	MW828909	2011-13	Bovine Mastitis	Portugal
VSD45	MW828910	2011-13	Bovine Mastitis	Portugal
VSD47	MW828911	2011-13	Bovine Mastitis	Portugal
VSD49	MW828912	2011-13	Bovine Mastitis	Portugal

## Sheet: gtr
Strain	Accession numbers	Collection_date	Isolation_source	Country
VSD3	MW828913	2002-03	Bovine Mastitis	Portugal
VSD5	MW828914	2002-03	Bovine Mastitis	Portugal
VSD7	MW828915	2002-03	Bovine Mastitis	Portugal
VSD9	MW828916	2002-03	Bovine Mastitis	Portugal
VSD13	MW828917	2002-03	Bovine Mastitis	Portugal
VSD14	MW828918	2002-03	Bovine Mastitis	Portugal
VSD16	MW828919	2002-03	Bovine Mastitis	Portugal
VSD17	MW828920	2002-03	Bovine Mastitis	Portugal
VSD21	MW828921	2011-13	Bovine Mastitis	Portugal
VSD22	MW828922	2011-13	Bovine Mastitis	Portugal
VSD23	MW828923	2011-13	Bovine Mastitis	Portugal
VSD24	MW828924	2011-13	Bovine Mastitis	Portugal
VSD32	MW828925	2011-13	Bovine Mastitis	Portugal
VSD45	MW828926	2011-13	Bovine Mastitis	Portugal
VSD47	MW828927	2011-13	Bovine Mastitis	Portugal
VSD49	MW828928	2011-13	Bovine Mastitis	Portugal

## Sheet: murl
Strain	Accession numbers	Collection_date	Isolation_source	Country
VSD3	MW828929	2002-03	Bovine Mastitis	Portugal
VSD5	MW828930	2002-03	Bovine Mastitis	Portugal
VSD7	MW828931	2002-03	Bovine Mastitis	Portugal
VSD9	MW828932	2002-03	Bovine Mastitis	Portugal
VSD13	MW828933	2002-03	Bovine Mastitis	Portugal
VSD14	MW828934	2002-03	Bovine Mastitis	Portugal
VSD16	MW828935	2002-03	Bovine Mastitis	Portugal
VSD17	MW828936	2002-03	Bovine Mastitis	Portugal
VSD21	MW828937	2011-13	Bovine Mastitis	Portugal
VSD22	MW828938	2011-13	Bovine Mastitis	Portugal
VSD23	MW828939	2011-13	Bovine Mastitis	Portugal
VSD24	MW828940	2011-13	Bovine Mastitis	Portugal
VSD32	MW828941	2011-13	Bovine Mastitis	Portugal
VSD45	MW828942	2011-13	Bovine Mastitis	Portugal
VSD47	MW828943	2011-13	Bovine Mastitis	Portugal
VSD49	MW828944	2011-13	Bovine Mastitis	Portugal

## Sheet: mutS
Strain	Accession numbers	Collection_date	Isolation_source	Country
VSD3	MW828945	2002-03	Bovine Mastitis	Portugal
VSD5	MW828946	2002-03	Bovine Mastitis	Portugal
VSD7	MW828947	2002-03	Bovine Mastitis	Portugal
VSD9	MW828948	2002-03	Bovine Mastitis	Portugal
VSD13	MW828949	2002-03	Bovine Mastitis	Portugal
VSD14	MW828950	2002-03	Bovine Mastitis	Portugal
VSD16	MW828951	2002-03	Bovine Mastitis	Portugal
VSD17	MW828952	2002-03	Bovine Mastitis	Portugal
VSD21	MW828953	2011-13	Bovine Mastitis	Portugal
VSD22	MW828954	2011-13	Bovine Mastitis	Portugal
VSD23	MW828955	2011-13	Bovine Mastitis	Portugal
VSD24	MW828956	2011-13	Bovine Mastitis	Portugal
VSD32	MW828957	2011-13	Bovine Mastitis	Portugal
VSD45	MW828958	2011-13	Bovine Mastitis	Portugal
VSD47	MW828959	2011-13	Bovine Mastitis	Portugal
VSD49	MW828960	2011-13	Bovine Mastitis	Portugal

## Sheet: xpt
Strain	Accession numbers	Collection_date	Isolation_source	Country
VSD3	MW828961	2002-03	Bovine Mastitis	Portugal
VSD5	MW828962	2002-03	Bovine Mastitis	Portugal
VSD7	MW828963	2002-03	Bovine Mastitis	Portugal
VSD9	MW828964	2002-03	Bovine Mastitis	Portugal
VSD13	MW828965	2002-03	Bovine Mastitis	Portugal
VSD14	MW828966	2002-03	Bovine Mastitis	Portugal
VSD16	MW828967	2002-03	Bovine Mastitis	Portugal
VSD17	MW828968	2002-03	Bovine Mastitis	Portugal
VSD21	MW828969	2011-13	Bovine Mastitis	Portugal
VSD22	MW828970	2011-13	Bovine Mastitis	Portugal
VSD23	MW828971	2011-13	Bovine Mastitis	Portugal
VSD24	MW828972	2011-13	Bovine Mastitis	Portugal
VSD32	MW828973	2011-13	Bovine Mastitis	Portugal
VSD45	MW828974	2011-13	Bovine Mastitis	Portugal
VSD47	MW828975	2011-13	Bovine Mastitis	Portugal
VSD49	MW828976	2011-13	Bovine Mastitis	Portugal

## Sheet: recP
Strain	Accession numbers	Collection_date	Isolation_source	Country
VSD3	MW837790	2002-03	Bovine Mastitis	Portugal
VSD5	MW837791	2002-03	Bovine Mastitis	Portugal
VSD7	MW837792	2002-03	Bovine Mastitis	Portugal
VSD9	MW837793	2002-03	Bovine Mastitis	Portugal
VSD13	MW837794	2002-03	Bovine Mastitis	Portugal
VSD14	MW837795	2002-03	Bovine Mastitis	Portugal
VSD16	MW837796	2002-03	Bovine Mastitis	Portugal
VSD17	MW837797	2002-03	Bovine Mastitis	Portugal
VSD21	MW837798	2011-13	Bovine Mastitis	Portugal
VSD22	MW837799	2011-13	Bovine Mastitis	Portugal
VSD23	MW837800	2011-13	Bovine Mastitis	Portugal
VSD24	MW837801	2011-13	Bovine Mastitis	Portugal
VSD32	MW837802	2011-13	Bovine Mastitis	Portugal
VSD45	MW837803	2011-13	Bovine Mastitis	Portugal
VSD47	MW837804	2011-13	Bovine Mastitis	Portugal
VSD49	MW837805	2011-13	Bovine Mastitis	Portugal

## Sheet: sagA
Strain	Accession numbers	Collection_date	Isolation_source	Country
VSD16	MW837806	2002-03	Bovine Mastitis	Portugal
VSD24	MW837807	2011-13	Bovine Mastitis	Portugal
