# Supplementary material for: New Insights on Streptococcus dysgalactiae subsp. dysgalactiae Isolates
Source: Front Microbiol. 2021 Jul 15;12:686413. doi: 10.3389/fmicb.2021.686413 (PMC8319831; doi:10.3389/fmicb.2021.686413)
Supplement: Supplementary file 6 [file Data_Sheet_6.xlsx]

## Sheet:  S7 Table - SpacerID
	Spacer	Sequence	Strains
	SP1	TCTGGTCTATAAATTGCTGATTTATGAATA	SDSDNCTC4669-:2_VSD16:1_VSD24:2_VSD47:1
	SP2	GTTACAAAACTTGTTAGAGTTGATTGAGAT	SDSDNCTC4669-:3
	SP3	ATAAATTTTTGTTGTAGCGAGTCTTACCGT	SDSDNCTC4669-:4
	SP4	TAATAACTTGCAACCTTACATCACAACTTA	SDSDNCTC4669-:5
	SP5	ATTGAGAATAGAGCGATATAAACAGGAGAA	SDSDNCTC4669-:6
	SP6	TTAGGCGCCAGCGTTAAAGAGGTGTTTGCT	SDSDNCTC4669-:7_VSD16:2
	SP7	GATTCCATTGCAAGTTTTTATCTAAAATCT	SDSDNCTC4669-:8
	SP8	AGGCTTTCGGAGGCTTGATGTTGAGTTGAT	SDSDNCTC4669-:9
	SP9	TCTAATACGTTCGTGCATGCATCTACATAT	SDSDNCTC4669-:10
	SP10	TTGTTTTTGGACTTGCGGTTAATCATAAAA	SDSDNCTC4669-:11
	SP11	GGGGGTGTCCTTTCGTTTTTTATTTTCACT	SDSDNCTC4669-:12_VSD16:5
	SP12	AGGTTTTTTTTACTTGTATTCCTTTCAATA	SDSDNCTC4669-:13_VSD24:3
	SP13	ACTCCTTGTATAGCGGACCTTTTTGGTCAT	SDSDNCTC4669-:14_VSD16:7_VSD24:4
	SP14	AGTGTTACTTGAACCAACACCCCATCTAAG	SDSDNCTC4669-:15_VSD16:12
	SP15	AACGATTTCGAAGCTTTTTTAACAATATAT	SDSDNCTC4669-:16
	SP16	ACGCCTTTTTTGCCATACACTGGATTAACA	SDSDNCTC4669-:17_SDSDNCTC4669-:18
	SP17	TGAAGACTACTGAAATAAAAGAAATTGGAA	SDSDNCTC4669-:19_VSD24:8
	SP18	ACCTCCCGTTTCAATACGCGGGAAATCTTT	SDSDNCTC4669-:20_VSD24:9_VSD49:2
	SP19	ACTTCAGCAAAAAAAGGAAAGAGAGGGCTT	SDSDNCTC4669-:21_VSD24:10_VSD48:2_VSD49:3
	SP20	AATCTGCAATAAATCAACTGGCATCTGGTT	SDSDNCTC4669-:22
	SP21	TTGTAAGAATTAGCCGAAATAAAAAACCAA	VSD1:1_VSD18:2_VSD2:1_VSD20:1_VSD25:1_VSD26:1_VSD30:1_VSD35:1_VSD7:1
	SP22	ATGGTGCCCCACTGGATGGTGAGATAACTA	VSD1:2
	SP23	TTGCGAGCGCCCGTGTGCCGATGCTTTAAT	VSD1:3
	SP24	TGAGATTACCAAAAAAATTATCGATCGCCA	VSD1:4_VSD2:4_VSD21:3_VSD3:3
	SP25	TAGCGACAATTTAATAATAGCTTCGATTTT	VSD1:5_VSD2:5_VSD32:7_VSD46:2_VSD55:7
	SP26	TTCTCTTCTTGATTTGATTCATTAGAATTC	VSD1:6_VSD2:6
	SP27	TCTAACTCTCCATCCATGATATAATATTGT	VSD1:7_VSD2:7
	SP28	ACAGATATAGACTGTTATTTTTAGGGGCTG	VSD1:8_VSD2:8
	SP29	CTCAAACACAATCATGCCGCTGGTGTCATAG	VSD1:9_VSD2:9
	SP30	TCATGCACCTCAATGTCCTTACGCATCTCC	VSD1:10_VSD2:10
	SP31	ATTCTGGCATTGCTTATGTTGATAGCAATG	VSD1:11_VSD2:11
	SP32	TGTTTAGGCGTAAAATCAACGATCATCTA	VSD1:12_VSD2:12
	SP33	TGAGAAACGCAACTATTTAGCTATTGGTC	VSD10:1_VSD8:1
	SP34	TGTCATTACCTTTTTAGCATTAGTTAAAAC	VSD10:2_VSD8:2
	SP35	CAAAGCCCCTCAAAATGCAACACAGTAATG	VSD10:3_VSD8:3
	SP36	CTTGCTTTATTCCATGGTCTCCTTGACAAC	VSD10:4_VSD8:4
	SP37	AGACCATCTAAATGATTAACAAGTTTGACT	VSD10:5_VSD8:5
	SP38	CAAAGCCCCTCAAAATGCAACACAGTAATG	VSD10:6_VSD8:6
	SP39	CACCGCAGCTGACGAAGTTGTGCGAAAAG	VSD10:7_VSD8:7
	SP40	TGAGCTTGAAATTTGGATAAATAATCAAGA	VSD10:8_VSD8:8
	SP41	TTTACTAAATTCCCTGAGTAAATATCAATA	VSD10:9_VSD8:9
	SP42	ATTTCCTATAGTCTTCGGCTCGTTACTTGC	VSD10:10_VSD8:10
	SP43	ATCCAGAGTGTTGTATTAAAACATATTAC	VSD13:1
	SP44	TTGAGGGCCCCTGACATTAGCTTTAACGAC	VSD13:2
	SP45	CTCCTGCTTGCATCAGGCTGGAGTTATT	VSD13:3
	SP46	ATAGTATCACGTCCAACAGAATTATAAACA	VSD14:1_VSD17:2_VSD22:1_VSD23:2_VSD3:4
	SP47	GGCAACGCGACCTCGTAACACTGCGTCTCA	VSD14:2_VSD21:5_VSD22:2_VSD23:4
	SP48	TAGTTATGCACAGCACGAACGTCAGCCATG	VSD14:3_VSD22:3_VSD23:5
	SP49	AGCCTAGCAAGCATAAGTAATCGCTAATGG	VSD14:4_VSD22:4_VSD45:4
	SP50	CCTTTTGCACGGCTTCGCCCATAGCGATTT	VSD14:5_VSD21:7_VSD22:5_VSD45:5
	SP51	TAAATGCTGCAAATCTTGGATAACTCTGCG	VSD14:6_VSD14:12_VSD17:4_VSD21:8_VSD22:6_VSD45:6
	SP52	TATATCATCTCCTAGTGATAAACCTGCCAG	VSD14:7_VSD21:11_VSD22:7_VSD3:6
	SP53	AGAACGTATTGACGGTATCGTTAAAGTAAC	VSD14:8_VSD22:8_VSD3:8
	SP54	AAATTAGGATAAACGGAGAGACAATCACAT	VSD14:9_VSD22:9_VSD3:9
	SP55	AACCATTGCGTAGTCATAATCATCAAGCAT	VSD14:10_VSD3:10
	SP56	TGTACCGCGATAACCAGGTTCGCTGTATGA	VSD14:11_VSD17:3_VSD3:11
	SP57	ATAATTGATGATTTATTTAGAAAAAAGGAA	VSD14:13_VSD17:5_VSD17:6_VSD17:10_VSD45:7
	SP58	TTAAAGGCAGATACGTTCTGATATGGGGCT	VSD14:14_VSD21:9_VSD22:10_VSD27:2_VSD31:2_VSD36:1_VSD38:2_VSD41:2
	SP59	AGGCCATCTAAATGATTGACTAGATAACT	VSD14:15_VSD22:11
	SP60	TTCAGCATAATCTTCATATCGCTTTT	VSD14:16
	SP61	AGTTATGCCCCCTCCATTTGTTATCTGATCG	VSD16:3
	SP62	GAATGGGGCAGGCGTATAGGCTTAGAATTCA	VSD16:4
	SP63	AGGATTTACTTACTTGGATTCCTTTCAATA	VSD16:6
	SP64	AGAGATGCTAGTTGGCACTTCTCATCATCA	VSD16:8_VSD24:5
	SP65	CTATTGACCGTCTTGGTTGACAGGAGGCTC	VSD16:9
	SP66	TGATTTTATCTAGTACGCTATAGAGCGTGT	VSD16:10_VSD24:7_VSD44:6
	SP67	TGACGCTTAGTTTTAGTGTTGCCGAATTAG	VSD16:11
	SP68	TGGAAACTGCTGAGGCAAAGTAAAGTCGGAA	VSD16:14
	SP69	ATTTCAGCAATAATCTTCATATCGCTTTTT	VSD17:7_VSD22:12
	SP70	AACGAAATTTACCACAAGATGAATCTCGGA	VSD17:8_VSD22:13
	SP71	TGATTAATATTTTCTTGTGGTGGTTGACCT	VSD17:9_VSD21:10_VSD22:14_VSD3:5
	SP72	TATCAGATGTCGTCTTTGATAATCTCGGAT	VSD17:11
	SP73	ATCGTGCCTAACTTGATGGTGTGATTACTA	VSD18:3_VSD2:2_VSD20:2_VSD26:2_VSD30:2_VSD32:2_VSD35:2_VSD45:2_VSD7:2
	SP74	TTGCGATAGTCCTTGAGCCGATGCTTTAAT	VSD18:4_VSD2:3_VSD25:5_VSD26:3_VSD28:4_VSD45:3_VSD6:3_VSD7:3
	SP75	AGGAATACGACCAAGCAATAGAACTTTACA	VSD18:5_VSD26:4_VSD6:4_VSD7:4
	SP76	TTGCCTTCATCAGCGATGTTTTGT	VSD19:1
	SP77	CAATGATCAACAGTTTCTTGTGACATTT	VSD19:2_VSD24:11_VSD47:7_VSD48:5_VSD49:6
	SP78	GTACATCGCAGCACTTGGTGGAGAGCAAGA	VSD19:3_VSD24:12_VSD47:8_VSD48:6_VSD49:7
	SP79	AAAATTAATAGTTATACGTTGCTCATTGCA	VSD19:4_VSD24:13_VSD47:9_VSD48:7_VSD49:8
	SP80	GTAACCGAATCTGGTTTTGGATCAGGAGCA	VSD19:5_VSD47:10_VSD48:8_VSD49:9
	SP81	GTTGATTGATCAACAGTTGGTTGAGACAAA	VSD19:6_VSD47:11_VSD48:9_VSD49:10
	SP82	ACGTTACCCAATTGACTTTTTATGTCATTT	VSD19:7_VSD47:12_VSD49:11
	SP83	CCTAGGGGTCGTATGACCAAGTTCGATGAC	VSD19:8
	SP84	CATACACAATTGCCTAAGGAGAAATAGTTT	VSD19:9
	SP85	AAAATTTCTTGATGGCGAATCGGTGCCTTA	VSD19:10
	SP86	ACGTAAAGACAAAGTAAATAACGGTAATCA	VSD20:3_VSD30:3_VSD32:8_VSD39:3_VSD46:3_VSD53:3_VSD55:8
	SP87	AAGAACGGAGGCGGATGCAAGACGTATGGA	VSD20:4_VSD30:4_VSD32:9_VSD39:4_VSD46:4_VSD53:4_VSD55:9
	SP88	ACTAACCACAAGCAAGGTTGCGACCCTTGT	VSD20:5_VSD30:5_VSD32:10_VSD39:5_VSD46:5_VSD53:5_VSD55:10
	SP89	AGTTCCGCTAGCAGAGCCGTTGTTTGACAC	VSD20:6_VSD30:6_VSD39:6_VSD46:6_VSD53:6
	SP90	TTATCATCATAATAATTAGATATATTTGTA	VSD21:2
	SP91	TTAATGTTAAAAGAATTTGCGATAAATGAA	VSD21:4_VSD23:3
	SP92	ACTTCCTAAATACGAACCACTTGTCTCTTC	VSD21:6
	SP93	AACGTCATCCACTTCTTGCTTAACTTTTTG	VSD21:12_VSD3:7
	SP94	AGCACTAAATATAAAGACCAATACTTTGTA	VSD21:13
	SP95	GGAATATCTACCAGTTTAAAAAGGAAACAT	VSD21:14
	SP96	TGCTGAAATTCTTAGTCCTGAAAATTTATC	VSD21:15
	SP97	TTAGCCTGTGAGTGTCTAACTCAACGACTA	VSD21:16
	SP98	TAATTGATGATTTATTTNNAAAAAGG	VSD22:15
	SP99	ACTGTAAATGATTGGACCATTACGCTTATC	VSD23:6
	SP100	CTCTTGTCCGTCTTGGTTGACAGGAGGCTC	VSD24:6_VSD44:5
	SP101	TTTCTTTGACTGTGTCAGACTTAATTCCTC	VSD24:14_VSD49:14
	SP102	TGGCGATTTCCACGTACTATGATTTTTTAA	VSD25:2
	SP103	TTTCCCTATGATAAACCATTAATAAAGTGT	VSD25:3
	SP104	AAAACTACAAACGCTTGCTGATAAAACCAA	VSD25:4
	SP105	TAATAAGCATTTTGATTTAGCTATTGTTGA	VSD25:6_VSD35:3
	SP106	GTAGTGCCATTAGCAATAGCAGGATTATCA	VSD25:7
	SP107	CGATTAATGAGCTACTAAAGAAGAATAGA	VSD25:8_VSD28:5
	SP108	TAGGAAGAATTAGTTTAAATAAAAAACCAA	VSD28:1
	SP109	TTGATTTATTTAGTCGTTAACTTTAACTAC	VSD28:2
	SP110	AATAGCTACGATTGTTCTAGCTCTGTTTGT	VSD28:3
	SP111	TTATCATCCTAATAATTGTCATATATTATTA	VSD3:1
	SP112	ATTTGGTCCCCTGTAAAATGTTATCGAGGA	VSD3:2
	SP113	AGTGATGCTAGCTGGCACTTCTCATCATCA	VSD31:3
	SP114	TAGGAAGAATTAGCCGAAATAAAAAACCAA	VSD32:1_VSD6:1
	SP115	AGGCGCTTCAACTCATTATCCTTAATAAAA	VSD32:3
	SP116	AGAATAGAGAAAAAAGAGATATTTTTTGAT	VSD32:4
	SP117	AGTCTATGTCCTTGGAAGAATAAAAACTTT	VSD32:5_VSD55:5
	SP118	ATGTTGTTAAGTTGATATTGGATGTCAGCT	VSD32:6_VSD39:1_VSD46:1_VSD53:1_VSD55:6
	SP119	ACCGTCGAAGACTCCACAAAACGTGGTTAT	VSD32:11_VSD55:11
	SP120	CAATGGCCGCATGTATGTCTGTGTGACCTG	VSD36:2_VSD41:3_VSD42:3
	SP121	TAACGACACTTTAATATAAGCTTCGATTTT	VSD39:2
	SP122	TCCGGACACTAATTTGGTGAAATAAAAAT	VSD4:2
	SP123	TGATGCGCCACTGTATTATATGAGTTTGC	VSD4:3
	SP124	TTGCTAATACCCCTTGATACTATGCTTTATAT	VSD4:4
	SP125	AGGAATACCACCGAATAATATAACTTTTCA	VSD4:5
	SP126	GCTCATTCTATGTTAGACCAATTAACCCAG	VSD4:7
	SP127	GATTATTCGATTTGTAAGTAAAGACCTGC	VSD4:8
	SP128	TTTGGTCTATAAATTGGTGATTAATGAAT	VSD44:1
	SP129	AGAATAGCCTTTCTTTTATTCATAAAAATA	VSD44:2
	SP130	AGTCAAGGCCTTGTGTGACTTTTAGGNCAC	VSD44:3
	SP131	TGTGATGCTCGTGGGCGCTTCTCATCATCA	VSD44:4
	SP132	CTTGAAGACTACTTGATATAAAAGAAANTGGANG	VSD44:7
	SP133	ACCTTTCGTTTCAATTACGCGGGAAATCTTTT	VSD44:8
	SP134	ACTTCAGCAATNTAANGGAAAGAGAGGGCTT	VSD44:9
	SP135	AAGTCACTTTTTCTGACGGACAGTCAATCA	VSD45:9
	SP136	TACAGGAGCAGTCAGTCGCGTGCAACAGAG	VSD45:10
	SP137	ACACCATGAGCATATTTGGGAATGCCCTTA	VSD45:11
	SP138	TCAACCACATCTTTATAAGACATC	VSD45:12
	SP139	ACCTCTGCATTCTCGTCATTAAAAACTAAT	VSD45:13
	SP140	GCTTGGGACGTTGGATTGTTGATTTTTATT	VSD45:14
	SP141	ATCTGACATTAACAGAGAGGTCTTTTGTGT	VSD45:15
	SP142	ATCCCTCTAATCGCTTATCATAGTTAGATA	VSD45:16
	SP143	AAAAGATATTACAGATGTGGTTAATTCTAA	VSD45:17
	SP144	ACAACTGACCCTAAGAATCTTCGTGTGACG	VSD45:18
	SP145	TTAGGCGCCCGTGTTTAAGAGGAGTTTGCT	VSD47:2
	SP146	ACCTTCGGCTNNGTTTCACGGGAAATCTTT	VSD47:3
	SP147	ACTTTAGCCTATAAAGGAAAGAGAGGGCTT	VSD47:4
	SP148	TTGATGTTACCGAGCTTAGTCTCTTTGTCG	VSD47:5_VSD48:3_VSD49:4
	SP149	AGATTTGCCTTCATCAGCGATGTTTTTGTT	VSD47:6_VSD48:4_VSD49:5_VSD16
	SP150	TCGAGGGGTTGTATGAGCAAGTTCGATGAC	VSD47:13_VSD49:12
	SP151	AAATTTATTGATGGCGAATCGGNGCCNGA	VSD47:14_VSD49:13
	SP152	TGGCAAGCCCCTATTTTTAGCTTCGATTTT	VSD53:2
	SP153	TACGAAGAATAATCCGAAATAAAAAATCAC	VSD55:1
	SP154	TTCGTAAACCACTTTATTATGTGATTACTA	VSD55:2
	SP155	TGGAGCGTCCATGCATTATCCTTAATATAA	VSD55:3
	SP156	AGAATAGACAATAAATAAATATTTTTTGAT	VSD55:4
	SP157	ATCGTGCCCCACTTGATTATGTGATTACTA	VSD6:2
	SP158	AAAATTTATTGATGGCGAATCGGTGCCAGA	VSD49:33_VSD16:15

## Sheet: S8 Table - Spacer comum
	SP1	SP6	SP11	SP12	SP13	SP14	SP16	SP17	SP18	SP19	SP21	SP24	SP25	SP26	SP27	SP28	SP29	SP30	SP31	SP32	SP33	SP34	SP35	SP36	SP37	SP38	SP39	SP40	SP41	SP42	SP46	SP47	SP48	SP49	SP50	SP51	SP52	SP53	SP54	SP55	SP56	SP57	SP58	SP59	SP64	SP66	SP69	SP70	SP71
SDSDNCTC4669	1	1	1	1	1	1	1	1	1	1	0	0	0	0	0	0	0	0	0	0	0	0	0	0	0	0	0	0	0	0	0	0	0	0	0	0	0	0	0	0	0	0	0	0	0	0	0	0	0
VSD1	0	0	0	0	0	0	0	0	0	0	1	1	1	1	1	1	1	1	1	1	0	0	0	0	0	0	0	0	0	0	0	0	0	0	0	0	0	0	0	0	0	0	0	0	0	0	0	0	0
VSD10	0	0	0	0	0	0	0	0	0	0	0	0	0	0	0	0	0	0	0	0	1	1	1	1	1	1	1	1	1	1	0	0	0	0	0	0	0	0	0	0	0	0	0	0	0	0	0	0	0
VSD11	0	0	0	0	0	0	0	0	0	0	0	0	0	0	0	0	0	0	0	0	0	0	0	0	0	0	0	0	0	0	0	0	0	0	0	0	0	0	0	0	0	0	0	0	0	0	0	0	0
VSD13	0	0	0	0	0	0	0	0	0	0	0	0	0	0	0	0	0	0	0	0	0	0	0	0	0	0	0	0	0	0	0	0	0	0	0	0	0	0	0	0	0	0	0	0	0	0	0	0	0
VSD14	0	0	0	0	0	0	0	0	0	0	0	0	0	0	0	0	0	0	0	0	0	0	0	0	0	0	0	0	0	0	1	1	1	1	1	1	1	1	1	1	1	1	1	1	0	0	0	0	0
VSD16	1	1	1	0	1	1	0	0	0	0	0	0	0	0	0	0	0	0	0	0	0	0	0	0	0	0	0	0	0	0	0	0	0	0	0	0	0	0	0	0	0	0	0	0	1	1	0	0	0
VSD17	0	0	0	0	0	0	0	0	0	0	0	0	0	0	0	0	0	0	0	0	0	0	0	0	0	0	0	0	0	0	1	0	0	0	0	1	0	0	0	0	1	1	0	0	0	0	1	1	1
VSD18	0	0	0	0	0	0	0	0	0	0	1	0	0	0	0	0	0	0	0	0	0	0	0	0	0	0	0	0	0	0	0	0	0	0	0	0	0	0	0	0	0	0	0	0	0	0	0	0	0
VSD19	0	0	0	0	0	0	0	0	0	0	0	0	0	0	0	0	0	0	0	0	0	0	0	0	0	0	0	0	0	0	0	0	0	0	0	0	0	0	0	0	0	0	0	0	0	0	0	0	0
VSD2	0	0	0	0	0	0	0	0	0	0	1	1	1	1	1	1	1	1	1	1	0	0	0	0	0	0	0	0	0	0	0	0	0	0	0	0	0	0	0	0	0	0	0	0	0	0	0	0	0
VSD20	0	0	0	0	0	0	0	0	0	0	1	0	0	0	0	0	0	0	0	0	0	0	0	0	0	0	0	0	0	0	0	0	0	0	0	0	0	0	0	0	0	0	0	0	0	0	0	0	0
VSD21	0	0	0	0	0	0	0	0	0	0	0	1	0	0	0	0	0	0	0	0	0	0	0	0	0	0	0	0	0	0	0	1	0	0	1	1	1	0	0	0	0	0	1	0	0	0	0	0	1
VSD22	0	0	0	0	0	0	0	0	0	0	0	0	0	0	0	0	0	0	0	0	0	0	0	0	0	0	0	0	0	0	1	1	1	1	1	1	1	1	1	0	0	0	1	1	0	0	1	1	1
VSD23	0	0	0	0	0	0	0	0	0	0	0	0	0	0	0	0	0	0	0	0	0	0	0	0	0	0	0	0	0	0	1	1	1	0	0	0	0	0	0	0	0	0	0	0	0	0	0	0	0
VSD24	1	0	0	1	1	0	0	1	1	1	0	0	0	0	0	0	0	0	0	0	0	0	0	0	0	0	0	0	0	0	0	0	0	0	0	0	0	0	0	0	0	0	0	0	1	1	0	0	0
VSD25	0	0	0	0	0	0	0	0	0	0	1	0	0	0	0	0	0	0	0	0	0	0	0	0	0	0	0	0	0	0	0	0	0	0	0	0	0	0	0	0	0	0	0	0	0	0	0	0	0
VSD26	0	0	0	0	0	0	0	0	0	0	1	0	0	0	0	0	0	0	0	0	0	0	0	0	0	0	0	0	0	0	0	0	0	0	0	0	0	0	0	0	0	0	0	0	0	0	0	0	0
VSD27	0	0	0	0	0	0	0	0	0	0	0	0	0	0	0	0	0	0	0	0	0	0	0	0	0	0	0	0	0	0	0	0	0	0	0	0	0	0	0	0	0	0	1	0	0	0	0	0	0
VSD28	0	0	0	0	0	0	0	0	0	0	0	0	0	0	0	0	0	0	0	0	0	0	0	0	0	0	0	0	0	0	0	0	0	0	0	0	0	0	0	0	0	0	0	0	0	0	0	0	0
VSD29	0	0	0	0	0	0	0	0	0	0	0	0	0	0	0	0	0	0	0	0	0	0	0	0	0	0	0	0	0	0	0	0	0	0	0	0	0	0	0	0	0	0	0	0	0	0	0	0	0
VSD3	0	0	0	0	0	0	0	0	0	0	0	1	0	0	0	0	0	0	0	0	0	0	0	0	0	0	0	0	0	0	1	0	0	0	0	0	1	1	1	1	1	0	0	0	0	0	0	0	1
VSD30	0	0	0	0	0	0	0	0	0	0	1	0	0	0	0	0	0	0	0	0	0	0	0	0	0	0	0	0	0	0	0	0	0	0	0	0	0	0	0	0	0	0	0	0	0	0	0	0	0
VSD31	0	0	0	0	0	0	0	0	0	0	0	0	0	0	0	0	0	0	0	0	0	0	0	0	0	0	0	0	0	0	0	0	0	0	0	0	0	0	0	0	0	0	1	0	0	0	0	0	0
VSD32	0	0	0	0	0	0	0	0	0	0	0	0	1	0	0	0	0	0	0	0	0	0	0	0	0	0	0	0	0	0	0	0	0	0	0	0	0	0	0	0	0	0	0	0	0	0	0	0	0
VSD33	0	0	0	0	0	0	0	0	0	0	0	0	0	0	0	0	0	0	0	0	0	0	0	0	0	0	0	0	0	0	0	0	0	0	0	0	0	0	0	0	0	0	0	0	0	0	0	0	0
VSD34	0	0	0	0	0	0	0	0	0	0	1	0	0	0	0	0	0	0	0	0	0	0	0	0	0	0	0	0	0	0	0	0	0	0	0	0	0	0	0	0	0	0	0	0	0	0	0	0	0
VSD36	0	0	0	0	0	0	0	0	0	0	0	0	0	0	0	0	0	0	0	0	0	0	0	0	0	0	0	0	0	0	0	0	0	0	0	0	0	0	0	0	0	0	1	0	0	0	0	0	0
VSD37	0	0	0	0	0	0	0	0	0	0	0	0	0	0	0	0	0	0	0	0	0	0	0	0	0	0	0	0	0	0	0	0	0	0	0	0	0	0	0	0	0	0	0	0	0	0	0	0	0
VSD38	0	0	0	0	0	0	0	0	0	0	0	0	0	0	0	0	0	0	0	0	0	0	0	0	0	0	0	0	0	0	0	0	0	0	0	0	0	0	0	0	0	0	1	0	0	0	0	0	0
VSD39	0	0	0	0	0	0	0	0	0	0	0	0	0	0	0	0	0	0	0	0	0	0	0	0	0	0	0	0	0	0	0	0	0	0	0	0	0	0	0	0	0	0	0	0	0	0	0	0	0
VSD4	0	0	0	0	0	0	0	0	0	0	0	0	0	0	0	0	0	0	0	0	0	0	0	0	0	0	0	0	0	0	0	0	0	0	0	0	0	0	0	0	0	0	0	0	0	0	0	0	0
VSD40	0	0	0	0	0	0	0	0	0	0	0	0	0	0	0	0	0	0	0	0	0	0	0	0	0	0	0	0	0	0	0	0	0	0	0	0	0	0	0	0	0	0	0	0	0	0	0	0	0
VSD41	0	0	0	0	0	0	0	0	0	0	0	0	0	0	0	0	0	0	0	0	0	0	0	0	0	0	0	0	0	0	0	0	0	0	0	0	0	0	0	0	0	0	1	0	0	0	0	0	0
VSD42	0	0	0	0	0	0	0	0	0	0	0	0	0	0	0	0	0	0	0	0	0	0	0	0	0	0	0	0	0	0	0	0	0	0	0	0	0	0	0	0	0	0	1	0	0	0	0	0	0
VSD44	0	0	0	0	0	0	0	0	0	0	0	0	0	0	0	0	0	0	0	0	0	0	0	0	0	0	0	0	0	0	0	0	0	0	0	0	0	0	0	0	0	0	0	0	0	1	0	0	0
VSD45	0	0	0	0	0	0	0	0	0	0	0	0	0	0	0	0	0	0	0	0	0	0	0	0	0	0	0	0	0	0	0	0	0	1	1	1	0	0	0	0	0	1	1	0	0	0	0	0	0
VSD46	0	0	0	0	0	0	0	0	0	0	0	0	1	0	0	0	0	0	0	0	0	0	0	0	0	0	0	0	0	0	0	0	0	0	0	0	0	0	0	0	0	0	0	0	0	0	0	0	0
VSD47	1	0	0	0	0	0	0	0	0	0	0	0	0	0	0	0	0	0	0	0	0	0	0	0	0	0	0	0	0	0	0	0	0	0	0	0	0	0	0	0	0	0	0	0	0	0	0	0	0
VSD48	0	0	0	0	0	0	0	0	0	1	0	0	0	0	0	0	0	0	0	0	0	0	0	0	0	0	0	0	0	0	0	0	0	0	0	0	0	0	0	0	0	0	0	0	0	0	0	0	0
VSD49	0	0	0	0	0	0	0	0	1	1	0	0	0	0	0	0	0	0	0	0	0	0	0	0	0	0	0	0	0	0	0	0	0	0	0	0	0	0	0	0	0	0	0	0	0	0	0	0	0
VSD5	0	0	0	0	0	0	0	0	0	0	0	0	0	0	0	0	0	0	0	0	0	0	0	0	0	0	0	0	0	0	0	0	0	0	0	0	0	0	0	0	0	0	0	0	0	0	0	0	0
VSD50	0	0	0	0	0	0	0	0	0	0	0	0	0	0	0	0	0	0	0	0	0	0	0	0	0	0	0	0	0	0	0	0	0	0	0	0	0	0	0	0	0	0	1	0	0	0	0	0	0
VSD52	0	0	0	0	0	0	0	0	0	0	0	0	0	0	0	0	0	0	0	0	0	0	0	0	0	0	0	0	0	0	0	0	0	0	0	0	0	0	0	0	0	0	0	0	0	0	0	0	0
VSD54	0	0	0	0	0	0	0	0	0	0	0	0	1	0	0	0	0	0	0	0	0	0	0	0	0	0	0	0	0	0	0	0	0	0	0	0	0	0	0	0	0	0	0	0	0	0	0	0	0
VSD56	0	0	0	0	0	0	0	0	0	0	0	0	0	0	0	0	0	0	0	0	0	0	0	0	0	0	0	0	0	0	0	0	0	0	0	0	0	0	0	0	0	0	0	0	0	0	0	0	0
VSD6	0	0	0	0	0	0	0	0	0	0	0	0	0	0	0	0	0	0	0	0	0	0	0	0	0	0	0	0	0	0	0	0	0	0	0	0	0	0	0	0	0	0	0	0	0	0	0	0	0
VSD7	0	0	0	0	0	0	0	0	0	0	1	0	0	0	0	0	0	0	0	0	0	0	0	0	0	0	0	0	0	0	0	0	0	0	0	0	0	0	0	0	0	0	0	0	0	0	0	0	0
VSD8	0	0	0	0	0	0	0	0	0	0	0	0	0	0	0	0	0	0	0	0	1	1	1	1	1	1	1	1	1	1	0	0	0	0	0	0	0	0	0	0	0	0	0	0	0	0	0	0	0
VSD9	0	0	0	0	0	0	0	0	0	0	0	0	0	0	0	0	0	0	0	0	0	0	0	0	0	0	0	0	0	0	0	0	0	0	0	0	0	0	0	0	0	0	0	0	0	0	0	0	0
[truncated: 28 more columns]

## Sheet: S8 Table - Spacer unic
	SP2	SP3	SP4	SP5	SP7	SP8	SP9	SP10	SP15	SP20	SP22	SP23	SP43	SP44	SP45	SP60	SP61	SP62	SP63	SP65	SP67	SP68	SP72	SP76	SP83	SP84	SP85	SP90	SP92	SP94	SP95	SP96	SP97	SP98	SP99	SP102	SP103	SP104	SP106	SP108	SP109	SP110	SP111	SP112	SP113	SP115	SP116	SP121	SP122
SDSDNCTC4669	1	1	1	1	1	1	1	1	1	1	0	0	0	0	0	0	0	0	0	0	0	0	0	0	0	0	0	0	0	0	0	0	0	0	0	0	0	0	0	0	0	0	0	0	0	0	0	0	0
VSD1	0	0	0	0	0	0	0	0	0	0	1	1	0	0	0	0	0	0	0	0	0	0	0	0	0	0	0	0	0	0	0	0	0	0	0	0	0	0	0	0	0	0	0	0	0	0	0	0	0
VSD10	0	0	0	0	0	0	0	0	0	0	0	0	0	0	0	0	0	0	0	0	0	0	0	0	0	0	0	0	0	0	0	0	0	0	0	0	0	0	0	0	0	0	0	0	0	0	0	0	0
VSD11	0	0	0	0	0	0	0	0	0	0	0	0	0	0	0	0	0	0	0	0	0	0	0	0	0	0	0	0	0	0	0	0	0	0	0	0	0	0	0	0	0	0	0	0	0	0	0	0	0
VSD13	0	0	0	0	0	0	0	0	0	0	0	0	1	1	1	0	0	0	0	0	0	0	0	0	0	0	0	0	0	0	0	0	0	0	0	0	0	0	0	0	0	0	0	0	0	0	0	0	0
VSD14	0	0	0	0	0	0	0	0	0	0	0	0	0	0	0	1	0	0	0	0	0	0	0	0	0	0	0	0	0	0	0	0	0	0	0	0	0	0	0	0	0	0	0	0	0	0	0	0	0
VSD16	0	0	0	0	0	0	0	0	0	0	0	0	0	0	0	0	1	1	1	1	1	1	0	0	0	0	0	0	0	0	0	0	0	0	0	0	0	0	0	0	0	0	0	0	0	0	0	0	0
VSD17	0	0	0	0	0	0	0	0	0	0	0	0	0	0	0	0	0	0	0	0	0	0	1	0	0	0	0	0	0	0	0	0	0	0	0	0	0	0	0	0	0	0	0	0	0	0	0	0	0
VSD18	0	0	0	0	0	0	0	0	0	0	0	0	0	0	0	0	0	0	0	0	0	0	0	0	0	0	0	0	0	0	0	0	0	0	0	0	0	0	0	0	0	0	0	0	0	0	0	0	0
VSD19	0	0	0	0	0	0	0	0	0	0	0	0	0	0	0	0	0	0	0	0	0	0	0	1	1	1	1	0	0	0	0	0	0	0	0	0	0	0	0	0	0	0	0	0	0	0	0	0	0
VSD2	0	0	0	0	0	0	0	0	0	0	0	0	0	0	0	0	0	0	0	0	0	0	0	0	0	0	0	0	0	0	0	0	0	0	0	0	0	0	0	0	0	0	0	0	0	0	0	0	0
VSD20	0	0	0	0	0	0	0	0	0	0	0	0	0	0	0	0	0	0	0	0	0	0	0	0	0	0	0	0	0	0	0	0	0	0	0	0	0	0	0	0	0	0	0	0	0	0	0	0	0
VSD21	0	0	0	0	0	0	0	0	0	0	0	0	0	0	0	0	0	0	0	0	0	0	0	0	0	0	0	1	1	1	1	1	1	0	0	0	0	0	0	0	0	0	0	0	0	0	0	0	0
VSD22	0	0	0	0	0	0	0	0	0	0	0	0	0	0	0	0	0	0	0	0	0	0	0	0	0	0	0	0	0	0	0	0	0	1	0	0	0	0	0	0	0	0	0	0	0	0	0	0	0
VSD23	0	0	0	0	0	0	0	0	0	0	0	0	0	0	0	0	0	0	0	0	0	0	0	0	0	0	0	0	0	0	0	0	0	0	1	0	0	0	0	0	0	0	0	0	0	0	0	0	0
VSD24	0	0	0	0	0	0	0	0	0	0	0	0	0	0	0	0	0	0	0	0	0	0	0	0	0	0	0	0	0	0	0	0	0	0	0	0	0	0	0	0	0	0	0	0	0	0	0	0	0
VSD25	0	0	0	0	0	0	0	0	0	0	0	0	0	0	0	0	0	0	0	0	0	0	0	0	0	0	0	0	0	0	0	0	0	0	0	1	1	1	1	0	0	0	0	0	0	0	0	0	0
VSD26	0	0	0	0	0	0	0	0	0	0	0	0	0	0	0	0	0	0	0	0	0	0	0	0	0	0	0	0	0	0	0	0	0	0	0	0	0	0	0	0	0	0	0	0	0	0	0	0	0
VSD27	0	0	0	0	0	0	0	0	0	0	0	0	0	0	0	0	0	0	0	0	0	0	0	0	0	0	0	0	0	0	0	0	0	0	0	0	0	0	0	0	0	0	0	0	0	0	0	0	0
VSD28	0	0	0	0	0	0	0	0	0	0	0	0	0	0	0	0	0	0	0	0	0	0	0	0	0	0	0	0	0	0	0	0	0	0	0	0	0	0	0	1	1	1	0	0	0	0	0	0	0
VSD29	0	0	0	0	0	0	0	0	0	0	0	0	0	0	0	0	0	0	0	0	0	0	0	0	0	0	0	0	0	0	0	0	0	0	0	0	0	0	0	0	0	0	0	0	0	0	0	0	0
VSD3	0	0	0	0	0	0	0	0	0	0	0	0	0	0	0	0	0	0	0	0	0	0	0	0	0	0	0	0	0	0	0	0	0	0	0	0	0	0	0	0	0	0	1	1	0	0	0	0	0
VSD30	0	0	0	0	0	0	0	0	0	0	0	0	0	0	0	0	0	0	0	0	0	0	0	0	0	0	0	0	0	0	0	0	0	0	0	0	0	0	0	0	0	0	0	0	0	0	0	0	0
VSD31	0	0	0	0	0	0	0	0	0	0	0	0	0	0	0	0	0	0	0	0	0	0	0	0	0	0	0	0	0	0	0	0	0	0	0	0	0	0	0	0	0	0	0	0	1	0	0	0	0
VSD32	0	0	0	0	0	0	0	0	0	0	0	0	0	0	0	0	0	0	0	0	0	0	0	0	0	0	0	0	0	0	0	0	0	0	0	0	0	0	0	0	0	0	0	0	0	1	1	0	0
VSD33	0	0	0	0	0	0	0	0	0	0	0	0	0	0	0	0	0	0	0	0	0	0	0	0	0	0	0	0	0	0	0	0	0	0	0	0	0	0	0	0	0	0	0	0	0	0	0	0	0
VSD34	0	0	0	0	0	0	0	0	0	0	0	0	0	0	0	0	0	0	0	0	0	0	0	0	0	0	0	0	0	0	0	0	0	0	0	0	0	0	0	0	0	0	0	0	0	0	0	0	0
VSD36	0	0	0	0	0	0	0	0	0	0	0	0	0	0	0	0	0	0	0	0	0	0	0	0	0	0	0	0	0	0	0	0	0	0	0	0	0	0	0	0	0	0	0	0	0	0	0	0	0
VSD37	0	0	0	0	0	0	0	0	0	0	0	0	0	0	0	0	0	0	0	0	0	0	0	0	0	0	0	0	0	0	0	0	0	0	0	0	0	0	0	0	0	0	0	0	0	0	0	0	0
VSD38	0	0	0	0	0	0	0	0	0	0	0	0	0	0	0	0	0	0	0	0	0	0	0	0	0	0	0	0	0	0	0	0	0	0	0	0	0	0	0	0	0	0	0	0	0	0	0	0	0
VSD39	0	0	0	0	0	0	0	0	0	0	0	0	0	0	0	0	0	0	0	0	0	0	0	0	0	0	0	0	0	0	0	0	0	0	0	0	0	0	0	0	0	0	0	0	0	0	0	1	0
VSD4	0	0	0	0	0	0	0	0	0	0	0	0	0	0	0	0	0	0	0	0	0	0	0	0	0	0	0	0	0	0	0	0	0	0	0	0	0	0	0	0	0	0	0	0	0	0	0	0	1
VSD40	0	0	0	0	0	0	0	0	0	0	0	0	0	0	0	0	0	0	0	0	0	0	0	0	0	0	0	0	0	0	0	0	0	0	0	0	0	0	0	0	0	0	0	0	0	0	0	0	0
VSD41	0	0	0	0	0	0	0	0	0	0	0	0	0	0	0	0	0	0	0	0	0	0	0	0	0	0	0	0	0	0	0	0	0	0	0	0	0	0	0	0	0	0	0	0	0	0	0	0	0
VSD42	0	0	0	0	0	0	0	0	0	0	0	0	0	0	0	0	0	0	0	0	0	0	0	0	0	0	0	0	0	0	0	0	0	0	0	0	0	0	0	0	0	0	0	0	0	0	0	0	0
VSD44	0	0	0	0	0	0	0	0	0	0	0	0	0	0	0	0	0	0	0	0	0	0	0	0	0	0	0	0	0	0	0	0	0	0	0	0	0	0	0	0	0	0	0	0	0	0	0	0	0
VSD45	0	0	0	0	0	0	0	0	0	0	0	0	0	0	0	0	0	0	0	0	0	0	0	0	0	0	0	0	0	0	0	0	0	0	0	0	0	0	0	0	0	0	0	0	0	0	0	0	0
VSD46	0	0	0	0	0	0	0	0	0	0	0	0	0	0	0	0	0	0	0	0	0	0	0	0	0	0	0	0	0	0	0	0	0	0	0	0	0	0	0	0	0	0	0	0	0	0	0	0	0
VSD47	0	0	0	0	0	0	0	0	0	0	0	0	0	0	0	0	0	0	0	0	0	0	0	0	0	0	0	0	0	0	0	0	0	0	0	0	0	0	0	0	0	0	0	0	0	0	0	0	0
VSD48	0	0	0	0	0	0	0	0	0	0	0	0	0	0	0	0	0	0	0	0	0	0	0	0	0	0	0	0	0	0	0	0	0	0	0	0	0	0	0	0	0	0	0	0	0	0	0	0	0
VSD49	0	0	0	0	0	0	0	0	0	0	0	0	0	0	0	0	0	0	0	0	0	0	0	0	0	0	0	0	0	0	0	0	0	0	0	0	0	0	0	0	0	0	0	0	0	0	0	0	0
VSD5	0	0	0	0	0	0	0	0	0	0	0	0	0	0	0	0	0	0	0	0	0	0	0	0	0	0	0	0	0	0	0	0	0	0	0	0	0	0	0	0	0	0	0	0	0	0	0	0	0
VSD50	0	0	0	0	0	0	0	0	0	0	0	0	0	0	0	0	0	0	0	0	0	0	0	0	0	0	0	0	0	0	0	0	0	0	0	0	0	0	0	0	0	0	0	0	0	0	0	0	0
VSD52	0	0	0	0	0	0	0	0	0	0	0	0	0	0	0	0	0	0	0	0	0	0	0	0	0	0	0	0	0	0	0	0	0	0	0	0	0	0	0	0	0	0	0	0	0	0	0	0	0
VSD54	0	0	0	0	0	0	0	0	0	0	0	0	0	0	0	0	0	0	0	0	0	0	0	0	0	0	0	0	0	0	0	0	0	0	0	0	0	0	0	0	0	0	0	0	0	0	0	0	0
VSD56	0	0	0	0	0	0	0	0	0	0	0	0	0	0	0	0	0	0	0	0	0	0	0	0	0	0	0	0	0	0	0	0	0	0	0	0	0	0	0	0	0	0	0	0	0	0	0	0	0
VSD6	0	0	0	0	0	0	0	0	0	0	0	0	0	0	0	0	0	0	0	0	0	0	0	0	0	0	0	0	0	0	0	0	0	0	0	0	0	0	0	0	0	0	0	0	0	0	0	0	0
VSD7	0	0	0	0	0	0	0	0	0	0	0	0	0	0	0	0	0	0	0	0	0	0	0	0	0	0	0	0	0	0	0	0	0	0	0	0	0	0	0	0	0	0	0	0	0	0	0	0	0
VSD8	0	0	0	0	0	0	0	0	0	0	0	0	0	0	0	0	0	0	0	0	0	0	0	0	0	0	0	0	0	0	0	0	0	0	0	0	0	0	0	0	0	0	0	0	0	0	0	0	0
VSD9	0	0	0	0	0	0	0	0	0	0	0	0	0	0	0	0	0	0	0	0	0	0	0	0	0	0	0	0	0	0	0	0	0	0	0	0	0	0	0	0	0	0	0	0	0	0	0	0	0
[truncated: 31 more columns]

## Sheet:  S8 Table - Spacer total
	SP1	SP2	SP3	SP4	SP5	SP6	SP7	SP8	SP9	SP10	SP11	SP12	SP13	SP14	SP15	SP16	SP17	SP18	SP19	SP20	SP21	SP22	SP23	SP24	SP25	SP26	SP27	SP28	SP29	SP30	SP31	SP32	SP33	SP34	SP35	SP36	SP37	SP38	SP39	SP40	SP41	SP42	SP43	SP44	SP45	SP46	SP47	SP48	SP49
SDSDNCTC4669	1	1	1	1	1	1	1	1	1	1	1	1	1	1	1	1	1	1	1	1	0	0	0	0	0	0	0	0	0	0	0	0	0	0	0	0	0	0	0	0	0	0	0	0	0	0	0	0	0
VSD1	0	0	0	0	0	0	0	0	0	0	0	0	0	0	0	0	0	0	0	0	1	1	1	1	1	1	1	1	1	1	1	1	0	0	0	0	0	0	0	0	0	0	0	0	0	0	0	0	0
VSD10	0	0	0	0	0	0	0	0	0	0	0	0	0	0	0	0	0	0	0	0	0	0	0	0	0	0	0	0	0	0	0	0	1	1	1	1	1	1	1	1	1	1	0	0	0	0	0	0	0
VSD11	0	0	0	0	0	0	0	0	0	0	0	0	0	0	0	0	0	0	0	0	0	0	0	0	0	0	0	0	0	0	0	0	0	0	0	0	0	0	0	0	0	0	0	0	0	0	0	0	0
VSD13	0	0	0	0	0	0	0	0	0	0	0	0	0	0	0	0	0	0	0	0	0	0	0	0	0	0	0	0	0	0	0	0	0	0	0	0	0	0	0	0	0	0	1	1	1	0	0	0	0
VSD14	0	0	0	0	0	0	0	0	0	0	0	0	0	0	0	0	0	0	0	0	0	0	0	0	0	0	0	0	0	0	0	0	0	0	0	0	0	0	0	0	0	0	0	0	0	1	1	1	1
VSD16	1	0	0	0	0	1	0	0	0	0	1	0	1	1	0	0	0	0	0	0	0	0	0	0	0	0	0	0	0	0	0	0	0	0	0	0	0	0	0	0	0	0	0	0	0	0	0	0	0
VSD17	0	0	0	0	0	0	0	0	0	0	0	0	0	0	0	0	0	0	0	0	0	0	0	0	0	0	0	0	0	0	0	0	0	0	0	0	0	0	0	0	0	0	0	0	0	1	0	0	0
VSD18	0	0	0	0	0	0	0	0	0	0	0	0	0	0	0	0	0	0	0	0	1	0	0	0	0	0	0	0	0	0	0	0	0	0	0	0	0	0	0	0	0	0	0	0	0	0	0	0	0
VSD19	0	0	0	0	0	0	0	0	0	0	0	0	0	0	0	0	0	0	0	0	0	0	0	0	0	0	0	0	0	0	0	0	0	0	0	0	0	0	0	0	0	0	0	0	0	0	0	0	0
VSD2	0	0	0	0	0	0	0	0	0	0	0	0	0	0	0	0	0	0	0	0	1	0	0	1	1	1	1	1	1	1	1	1	0	0	0	0	0	0	0	0	0	0	0	0	0	0	0	0	0
VSD20	0	0	0	0	0	0	0	0	0	0	0	0	0	0	0	0	0	0	0	0	1	0	0	0	0	0	0	0	0	0	0	0	0	0	0	0	0	0	0	0	0	0	0	0	0	0	0	0	0
VSD21	0	0	0	0	0	0	0	0	0	0	0	0	0	0	0	0	0	0	0	0	0	0	0	1	0	0	0	0	0	0	0	0	0	0	0	0	0	0	0	0	0	0	0	0	0	0	1	0	0
VSD22	0	0	0	0	0	0	0	0	0	0	0	0	0	0	0	0	0	0	0	0	0	0	0	0	0	0	0	0	0	0	0	0	0	0	0	0	0	0	0	0	0	0	0	0	0	1	1	1	1
VSD23	0	0	0	0	0	0	0	0	0	0	0	0	0	0	0	0	0	0	0	0	0	0	0	0	0	0	0	0	0	0	0	0	0	0	0	0	0	0	0	0	0	0	0	0	0	1	1	1	0
VSD24	1	0	0	0	0	0	0	0	0	0	0	1	1	0	0	0	1	1	1	0	0	0	0	0	0	0	0	0	0	0	0	0	0	0	0	0	0	0	0	0	0	0	0	0	0	0	0	0	0
VSD25	0	0	0	0	0	0	0	0	0	0	0	0	0	0	0	0	0	0	0	0	1	0	0	0	0	0	0	0	0	0	0	0	0	0	0	0	0	0	0	0	0	0	0	0	0	0	0	0	0
VSD26	0	0	0	0	0	0	0	0	0	0	0	0	0	0	0	0	0	0	0	0	1	0	0	0	0	0	0	0	0	0	0	0	0	0	0	0	0	0	0	0	0	0	0	0	0	0	0	0	0
VSD27	0	0	0	0	0	0	0	0	0	0	0	0	0	0	0	0	0	0	0	0	0	0	0	0	0	0	0	0	0	0	0	0	0	0	0	0	0	0	0	0	0	0	0	0	0	0	0	0	0
VSD28	0	0	0	0	0	0	0	0	0	0	0	0	0	0	0	0	0	0	0	0	0	0	0	0	0	0	0	0	0	0	0	0	0	0	0	0	0	0	0	0	0	0	0	0	0	0	0	0	0
VSD29	0	0	0	0	0	0	0	0	0	0	0	0	0	0	0	0	0	0	0	0	0	0	0	0	0	0	0	0	0	0	0	0	0	0	0	0	0	0	0	0	0	0	0	0	0	0	0	0	0
VSD3	0	0	0	0	0	0	0	0	0	0	0	0	0	0	0	0	0	0	0	0	0	0	0	1	0	0	0	0	0	0	0	0	0	0	0	0	0	0	0	0	0	0	0	0	0	1	0	0	0
VSD30	0	0	0	0	0	0	0	0	0	0	0	0	0	0	0	0	0	0	0	0	1	0	0	0	0	0	0	0	0	0	0	0	0	0	0	0	0	0	0	0	0	0	0	0	0	0	0	0	0
VSD31	0	0	0	0	0	0	0	0	0	0	0	0	0	0	0	0	0	0	0	0	0	0	0	0	0	0	0	0	0	0	0	0	0	0	0	0	0	0	0	0	0	0	0	0	0	0	0	0	0
VSD32	0	0	0	0	0	0	0	0	0	0	0	0	0	0	0	0	0	0	0	0	0	0	0	0	1	0	0	0	0	0	0	0	0	0	0	0	0	0	0	0	0	0	0	0	0	0	0	0	0
VSD33	0	0	0	0	0	0	0	0	0	0	0	0	0	0	0	0	0	0	0	0	0	0	0	0	0	0	0	0	0	0	0	0	0	0	0	0	0	0	0	0	0	0	0	0	0	0	0	0	0
VSD34	0	0	0	0	0	0	0	0	0	0	0	0	0	0	0	0	0	0	0	0	1	0	0	0	0	0	0	0	0	0	0	0	0	0	0	0	0	0	0	0	0	0	0	0	0	0	0	0	0
VSD36	0	0	0	0	0	0	0	0	0	0	0	0	0	0	0	0	0	0	0	0	0	0	0	0	0	0	0	0	0	0	0	0	0	0	0	0	0	0	0	0	0	0	0	0	0	0	0	0	0
VSD37	0	0	0	0	0	0	0	0	0	0	0	0	0	0	0	0	0	0	0	0	0	0	0	0	0	0	0	0	0	0	0	0	0	0	0	0	0	0	0	0	0	0	0	0	0	0	0	0	0
VSD38	0	0	0	0	0	0	0	0	0	0	0	0	0	0	0	0	0	0	0	0	0	0	0	0	0	0	0	0	0	0	0	0	0	0	0	0	0	0	0	0	0	0	0	0	0	0	0	0	0
VSD39	0	0	0	0	0	0	0	0	0	0	0	0	0	0	0	0	0	0	0	0	0	0	0	0	0	0	0	0	0	0	0	0	0	0	0	0	0	0	0	0	0	0	0	0	0	0	0	0	0
VSD4	0	0	0	0	0	0	0	0	0	0	0	0	0	0	0	0	0	0	0	0	0	0	0	0	0	0	0	0	0	0	0	0	0	0	0	0	0	0	0	0	0	0	0	0	0	0	0	0	0
VSD40	0	0	0	0	0	0	0	0	0	0	0	0	0	0	0	0	0	0	0	0	0	0	0	0	0	0	0	0	0	0	0	0	0	0	0	0	0	0	0	0	0	0	0	0	0	0	0	0	0
VSD41	0	0	0	0	0	0	0	0	0	0	0	0	0	0	0	0	0	0	0	0	0	0	0	0	0	0	0	0	0	0	0	0	0	0	0	0	0	0	0	0	0	0	0	0	0	0	0	0	0
VSD42	0	0	0	0	0	0	0	0	0	0	0	0	0	0	0	0	0	0	0	0	0	0	0	0	0	0	0	0	0	0	0	0	0	0	0	0	0	0	0	0	0	0	0	0	0	0	0	0	0
VSD44	0	0	0	0	0	0	0	0	0	0	0	0	0	0	0	0	0	0	0	0	0	0	0	0	0	0	0	0	0	0	0	0	0	0	0	0	0	0	0	0	0	0	0	0	0	0	0	0	0
VSD45	0	0	0	0	0	0	0	0	0	0	0	0	0	0	0	0	0	0	0	0	0	0	0	0	0	0	0	0	0	0	0	0	0	0	0	0	0	0	0	0	0	0	0	0	0	0	0	0	1
VSD46	0	0	0	0	0	0	0	0	0	0	0	0	0	0	0	0	0	0	0	0	0	0	0	0	1	0	0	0	0	0	0	0	0	0	0	0	0	0	0	0	0	0	0	0	0	0	0	0	0
VSD47	1	0	0	0	0	0	0	0	0	0	0	0	0	0	0	0	0	0	0	0	0	0	0	0	0	0	0	0	0	0	0	0	0	0	0	0	0	0	0	0	0	0	0	0	0	0	0	0	0
VSD48	0	0	0	0	0	0	0	0	0	0	0	0	0	0	0	0	0	0	1	0	0	0	0	0	0	0	0	0	0	0	0	0	0	0	0	0	0	0	0	0	0	0	0	0	0	0	0	0	0
VSD49	0	0	0	0	0	0	0	0	0	0	0	0	0	0	0	0	0	1	1	0	0	0	0	0	0	0	0	0	0	0	0	0	0	0	0	0	0	0	0	0	0	0	0	0	0	0	0	0	0
VSD5	0	0	0	0	0	0	0	0	0	0	0	0	0	0	0	0	0	0	0	0	0	0	0	0	0	0	0	0	0	0	0	0	0	0	0	0	0	0	0	0	0	0	0	0	0	0	0	0	0
VSD50	0	0	0	0	0	0	0	0	0	0	0	0	0	0	0	0	0	0	0	0	0	0	0	0	0	0	0	0	0	0	0	0	0	0	0	0	0	0	0	0	0	0	0	0	0	0	0	0	0
VSD52	0	0	0	0	0	0	0	0	0	0	0	0	0	0	0	0	0	0	0	0	0	0	0	0	0	0	0	0	0	0	0	0	0	0	0	0	0	0	0	0	0	0	0	0	0	0	0	0	0
VSD54	0	0	0	0	0	0	0	0	0	0	0	0	0	0	0	0	0	0	0	0	0	0	0	0	1	0	0	0	0	0	0	0	0	0	0	0	0	0	0	0	0	0	0	0	0	0	0	0	0
VSD56	0	0	0	0	0	0	0	0	0	0	0	0	0	0	0	0	0	0	0	0	0	0	0	0	0	0	0	0	0	0	0	0	0	0	0	0	0	0	0	0	0	0	0	0	0	0	0	0	0
VSD6	0	0	0	0	0	0	0	0	0	0	0	0	0	0	0	0	0	0	0	0	0	0	0	0	0	0	0	0	0	0	0	0	0	0	0	0	0	0	0	0	0	0	0	0	0	0	0	0	0
VSD7	0	0	0	0	0	0	0	0	0	0	0	0	0	0	0	0	0	0	0	0	1	0	0	0	0	0	0	0	0	0	0	0	0	0	0	0	0	0	0	0	0	0	0	0	0	0	0	0	0
VSD8	0	0	0	0	0	0	0	0	0	0	0	0	0	0	0	0	0	0	0	0	0	0	0	0	0	0	0	0	0	0	0	0	1	1	1	1	1	1	1	1	1	1	0	0	0	0	0	0	0
VSD9	0	0	0	0	0	0	0	0	0	0	0	0	0	0	0	0	0	0	0	0	0	0	0	0	0	0	0	0	0	0	0	0	0	0	0	0	0	0	0	0	0	0	0	0	0	0	0	0	0
[truncated: 108 more columns]

## Sheet:  S9 Table - Group
	Strain	Commum Spacer																									Virulence genes	Resistance genes	Farm	PFGE type
	NCTC4669	1	158	6	11	12	13	14	16	17	18	19															speC, speK, spd1
	VSD16	1	158	6	11		13	14					64	66										149			speC, speK, spd1		B	A-2
	VSD24	1				12	13			17	18	19	64	66	77	78	79				100	101					speC, speK, spd1		S	S-1
	VSD49										18	19			77	78	79	80	81	82		101	148	149	150	151	speC, speK, spd1	tetM, tetO	M	AL-1
	VSD47	1													77	78	79	80	81	82			148	149	150	151	speC, speK, spd1	tetM, tetO	M	AJ-1
	VSD48											19			77	78	79	80	81				148	149			speC, speK, spd1	tetM, tetO	M	AJ-1
	VSD19														77	78	79	80	81	82							speC, speK, spd1	linB, tetM	E	M-1
	VSD44													66							100						speC, speK, spd1	tetO	S	AG-1
	VSD22	58		46	47	48	49	50	51	52	53	54				59	69	70	71								speM	tetM, tetO	Q	Q-1
	VSD14	58		46	47	48	49	50	51	52	53	54	55	56	57	59												ermB, tetO	F	C-2
	VSD21	58	24		47			50	51	52									71	91	93						speL, speM	ermB, tetM, tetO	Q	P-1
	VSD3		24	46						52	53	54	55	56					71		93							ermA/TR, tetM	J	L-1
	VSD17			46					51					56	57		69	70	71										C	E-1
	VSD45	58					49	50	51						57													tetM, tetO	M	W-1
	VSD23			46	47	48														91							speM, sdn	tetM, teto, tetK	V	R-1
	VSD41	58																				120						tetM, tetO	M	W-1
	VSD42	58																				120						tetM, tetO	M	W-1
	VSD36	58																				120					speL, speM	tetM, tetO	M	W-1
	VSD31	58																										tetM, tetO	M	W-1
	VSD27	58																										tetM, tetO	M	X-1
	VSD38	58																										tetM, tetO	U	W-1
	VSD50	58																									speL, speK	tetM, tetO	R	V-1
	VSD26	21	73	74	75																						speK	tetM, tetO	N	V-1
	VSD18	21	73	74	75																						speK, speL	tetM	I	D-1
	VSD7	21	73	74	75																						speM, sdn	tetO	D	G-1
	VSD34	21	73																105								speM	tetM, tetO, tetK	P	AB-1
	VSD6			74	75																114						speK, speL	tetM	I	D-1
	VSD28			74																107							sdn	tetO, tetK	X	Z-1
	VSD25	21		74															105	107							sdn	tetM, tetK	N	T-1
	VSD1	21				24	25	26	27	28	29	30	31	32													speC, speK, spd1		F	A-1
	VSD2	21	73	74		24	25	26	27	28	29	30	31	32															F	J-1
	VSD52														86	87	88	89					118						O	AN-1
	VSD39														86	87	88	89					118					tetM, tetO	U	AD-1
	VSD46						25								86	87	88	89					118					tetM	U	AI-1
	VSD30	21	73												86	87	88	89									speL, speM	tetM	T	Y-1
	VSD20	21	73												86	87	88	89									speL	ermB, tetO	S	O-1
	VSD32		73				25								86	87	88				114	117	118	119			speK, sdn	tetO	O	AA-1
	VSD54						25								86	87	88					117	118	119			speL, speK	tetM, tetO	R	V-1
	VSD8	33	34	35	36	37	38	39	40	41	42																sdn		G	C-1
	VSD10	33	34	35	36	37	38	39	40	41	42																sdn		G	C-1
